# Supplementary material for: Reduced Virus Load in Lungs of Pigs Challenged with Porcine Reproductive and Respiratory Syndrome Virus after Vaccination with Virus Replicon Particles Encoding Conserved PRRSV Cytotoxic T-Cell Epitopes
Source: Vaccines (Basel). 2021 Mar 2;9(3):208. doi: 10.3390/vaccines9030208 (PMC8000205; doi:10.3390/vaccines9030208)
Supplement: Supplementary file 1 [file vaccines-09-00208-s001.zip]

Archive with 4 entries (3 files):
- SM files/
- SM files/Supplementary Data 1 ¿C Nucleotide and amino acid sequences of the VRPs.docx
- SM files/Supplementary Data 2 - Data on peptide preparation.docx
- SM files/Supplementary Data 3 ¿C Flow cytometry results.docx
